# Supplementary material for: Lightweight Ultra-Wideband Absorbing Metamaterials Based on Multi-Dimensional Structural Design
Source: Materials (Basel). 2026 Feb 19;19(4):803. doi: 10.3390/ma19040803 (PMC12941481; doi:10.3390/ma19040803)
Supplement: Supplementary file 1 [file materials-19-00803-s001.zip]

Archive with 1 entries (1 files):
- materials-4139825-supplementary.pdf
